# Supplementary material for: Nitrogen concentration shapes the size structure and the functional diversity of phytoplankton communities in the southern Indian Ocean
Source: ISME Commun. 2025 Nov 20;5(1):ycaf195. doi: 10.1093/ismeco/ycaf195 (PMC12663791; doi:10.1093/ismeco/ycaf195)
Supplement: Table_S1_metadata_ycaf195 [file table_s1_metadata_ycaf195.xlsx]

## Sheet: data
station_num	date_time	latitude	longitude	ammonium	nitrite	nitrate	phosphate	silicate	sal	temp	PP_flux	N2_flux	PON_micromol_per_L	POC_micromol_per_L	dPb	dCo	dMn	dFe	dNi	dZn	dCu	chla_sat	O2
1	2021-01-13 06:43:00	-21.3417	54.85	0.044	0	0.04	0.07	NA	35.26	27.68	92.88	0.6	0.22	4.63	NA	NA	NA	NA	NA	NA	NA	0.0701699	216.87
2	2021-01-13 14:24:00	-22.249	53.89	0.29	0	0	0.09	NA	35.46	26.96	208.26	1.57	0.26	5.82	NA	NA	NA	NA	NA	NA	NA	0.0666385	220
3	2021-01-13 19:40:00	-22.9206	53.19	0.248348	0.000209579	0	0.0891617	NA	35.4	26.9	137.86	1.02	0.2	4.8	NA	NA	NA	NA	NA	NA	NA	0.0720642	221.29
4	2021-01-15 06:00:00	-25	51	0.138555	0	0	0.09	2.39	35.6	27.14	200.63	1.23	0.2	6.62	NA	NA	NA	NA	NA	NA	NA	0.0810683	215
5	2021-01-15 19:55:00	-26.044	47.88	0.038	0.01	0	0.05	NA	34.9	28.03	337.15	0.26	0.32	5.62	NA	NA	NA	NA	NA	NA	NA	0.093243	241.81
6	2021-01-16 09:07:00	-27.0378	44.87	0.13	0.01	0	0.03	NA	35.2317	27.07	325.27	2.42	0.42	6.66	NA	NA	NA	NA	NA	NA	NA	0.16776	248.94
7	2021-01-17 12:00:00	-28.638	39.99	0.12595	0.01	0	0.09	1.47	35.6	26.67	470.86	2.32	0.33	6.62	NA	0.03	1.08	0.21	2.14	0.87	0.71	0.135155	248.74
8	2021-01-18 04:04:00	-29.189	37.62	0.129604	0.0214761	0.0353884	0.077963	NA	35.4303	26.89	321.3	2.38	0.4	6.31	NA	NA	NA	NA	NA	NA	NA	0.132312	253.02
9	2021-01-18 16:04:00	-29.8992	34.55	0.132602	0.0253807	0	0.0515592	NA	35.5012	26.82	391.06	3.38	0.33	6.7	NA	NA	NA	NA	NA	NA	NA	0.150031	250.92
10	2021-01-19 12:00:00	-30.3	32.8	0.134101	0.03	0	0.04	1.48	35.4737	26.24	291.8	2.29	0.31	7	0.02	0	1.58	0.12	1.86	NA	0.64	0.156968	248.13
11	2021-01-20 04:04:00	-29.8672	31.12	0.152	0.16	0.08	0.1	NA	35.0593	24.87	4044.08	3.62	1.78	31.55	NA	NA	NA	NA	NA	NA	NA	0.300914	301.16
12	2021-01-20 12:00:00	-29.8102	31.7	0.150833	0.23	1.53	0.26	3.28	35.2844	27.03	917.01	13.96	0.46	10.55	0.04	0.03	0.47	0.51	2.38	NA	0.73	0.300914	260.09
13	2021-01-21 21:21:00	-32.5975	33.44	0.0862201	0	0	0.12	1.72	35.2671	26.85	300.08	1.73	0.29	4.77	0.036	0.085	1.956	1.98	3.988	1.351	1.199	0.172435	242.96
14	2021-01-22 17:16:00	-35.2177	34.47	0.032	0.04	0	0.04	NA	35.5768	23.42	331.92	6.09	0.36	5.55	NA	NA	NA	NA	NA	NA	NA	0.165094	260.97
15	2021-01-23 11:16:00	-37.1018	36.02	0.0525054	0.0215562	0	0.0602207	NA	35.5642	21.91	251	7.48	0.34	4.8	0.02	0.02	1.67	0.61	2.35	0.01	0.75	0.204168	268.04
16	2021-01-25 13:26:00	-39.8133	36.39	0.063	0.01	0	0.07	NA	35.5915	21.23	340.49	0.33	0.28	2.87	0.02	NA	1.36	0.2	1.9	0.19	0.62	0.2483	274.55
17	2021-01-27 03:07:00	-41.0392	36.87	0.104308	0.0509385	3.60781	0.32833	NA	34.678	14.31	1274.21	1.21	1.7	11.73	NA	NA	NA	NA	NA	NA	NA	0.369097	323.8
18	2021-01-29 03:07:00	-44.8621	36.17	0.44	0.23	16.49	1.14	NA	33.8924	9.11	491.08	0.07	0.66	4.47	0.01	0.03	0.3	0.07	4.91	0.42	0.81	0.206752	415.26
19	2021-01-31 17:45:00	-46.8739	37.94	0	0.27	20	1.38	3.35	33.8651	5.9	550.04	0.07	0.71	4.87	0	0	0.15	0.08	3.11	NA	0.18	0.281501	386.06
20	2021-02-01 07:55:00	-46.6017	37.78	0.31	0.24	20.62	1.54	NA	33.8588	5.96	406.49	0.86	0.63	4.23	0.01	0.03	0.16	0.1	4.34	4.35	0.69	0.281501	386.06
21	2021-02-02 07:55:00	-46.6775	39.61	0.292666	0.236341	19.977	1.49986	NA	33.8647	6.18	457.09	0.03	0.54	3.38	0.005	0.038	0.207	3.773	4.972	0.745	0.879	0.350529	379.97
22	2021-02-04 09:07:00	-47.3095	43.11	0.27	0.24	19.68	1.49	NA	33.8946	6.18	400.41	0.01	0.58	3.98	0.007	0.039	0.231	0.1	5.186	0.719	0.904	0.245443	429.93
23	2021-02-05 11:31:00	-49.7238	45.54	0.246498	0.31	23.66	1.56	4.38	33.8102	4.08	455.32	0.38	0.86	5.55	NA	NA	NA	NA	NA	NA	NA	0.20863	413.72
24	2021-02-06 13:40:00	-52.397	49.38	0.21	0.31	24.11	1.32	NA	33.8447	3.44	304.26	0.08	0.74	5.2	NA	NA	NA	NA	NA	NA	NA	0.196901	411.81
25	2021-02-08 11:31:00	-48.9573	51.55	0.304547	0.29	22.58	1.5	1.62	33.7593	5.33	356.92	-0.06	0.6	4.41	0.008	0.032	0.136	3.143	4.888	1.32	1.008	0.147001	468.2
26	2021-02-09 11:31:00	-46.1199	51.89	0.42	0.23	22.73	1.71	NA	33.7634	6.23	1004.68	0.07	0.9	5.69	0.01	0.03	0.35	0.74	4.9	0.91	0.91	0.702545	381.8
27	2021-02-10 09:21:00	-45.0059	52	0.2	0.18	17.69	1.23	NA	33.6463	9.72	512.36	-0.43	0.92	5.86	NA	NA	NA	NA	NA	NA	NA	0.477126	351.69
28	2021-02-12 05:02:00	-47.0805	56.42	0.25	0.2	17.59	1.09	NA	33.6418	9.21	525.35	-0.11	0.85	5.48	NA	NA	NA	NA	NA	NA	NA	0.28608	353.06
29	2021-02-12 18:00:00	-47.6694	58.12	0.261462	0.24	19.22	1.51	2.27	33.6904	7.01	585.55	1.23	0.86	5.44	0.00561	0.058	0.168	5.083	4.75	1.107	0.879	0.278375	368.04
30	2021-02-15 06:57:00	-49.6252	66.88	0.313408	0.277666	21.7798	1.60661	NA	33.7452	4.61	390.97	0.02	0.53	3.42	0.005	0.059	0.27	2.699	5.277	1.326	1.041	0.166837	460.69
31	2021-02-16 03:07:00	-50.7243	68.51	0.326995	0.293657	22.8474	1.68034	NA	33.7893	4.33	306.2	-0.23	0.58	3.69	0	0.03	0.15	0.03	4.94	0.61	0.92	0.174365	391.99
32	2021-02-17 07:55:00	-52.7075	74.72	0.413498	0.29655	24.7705	1.65381	NA	33.8816	3.31	567.67	-0.12	0.63	4.29	0	NA	0.88	1.07	6.45	1.14	1.43	0.260473	490.71
33	2021-02-18 05:16:00	-53.0238	73.73	0.364749	0.33	25.29	1.82	20.82	33.9022	3.2	424.68	-0.11	0.52	3.6	0	0.05	1.01	1.56	6.07	1.9	1.42	0.365922	471.31
34	2021-02-20 02:38:00	-55.2002	76.31	0.39	0.27	26.35	1.47	NA	33.837	2.6	181.7	-0.1	0.44	3.22	0	0.03	0.14	0.07	5.03	0.79	1.06	0.137439	377.99
35	2021-02-22 03:36:00	-57.6903	81.92	0.75	0.28	25.92	1.89	NA	33.8756	1.56	185.94	-0.23	0.77	4.97	NA	0.05	0.09	0.66	4.12	1.66	0.86	0.365702	490.75
36	2021-02-26 16:19:00	-51.7497	74.72	0.489619	0.29	23.95	1.64	11.35	33.8685	3.42	NA	0.04	1.03	6.99	0	0.03	0.31	0.24	6.28	1.13	1.26	0.406217	402.24
37	2021-02-27 05:31:00	-50.7996	72.3	0.344628	0.3	23.3	1.66	7.62	33.8718	4.13	NA	-0.16	0.75	5.39	0	0.03	0.18	0.03	4.34	0.98	0.93	0.500428	400.12
38	2021-02-28 08:09:00	-49.3594	70.21	0.326512	0.2843	21.9047	1.59145	NA	33.57	6.85	2456.11	0.06	1.27	8.32	NA	NA	NA	NA	NA	NA	NA	0.278545	382.21
39	2021-03-01 10:19:00	-46.8536	71.69	0.507048	0.158729	13.5304	0.982387	NA	33.6506	5.44	788.37	-0.46	1.37	9.02	NA	NA	NA	NA	NA	NA	NA	0.393308	376.66
40	2021-03-02 03:36:00	-45.0002	67.8	0.29	0.25	18.39	1.4	NA	33.6798	8.34	176.21	0.08	0.77	6.67	NA	NA	NA	NA	NA	NA	NA	0.175269	440.43
41	2021-03-02 12:43:00	-43.5219	66.96	0.24	0.18	9.78	0.87	NA	34.0861	14.2	NA	-0.21	0.65	7.36	NA	NA	NA	NA	NA	NA	NA	0.238143	421.14
42	2021-03-03 05:31:00	-39.5708	64.82	0.35	0.24	18.6	1.37	NA	35.0117	17.16	211.21	-0.02	0.49	8	NA	NA	NA	NA	NA	NA	NA	0.193818	296.96
43	2021-03-03 16:04:00	-37.4962	63.66	0.02	0.01	0	0.05	NA	35.3238	19.41	NA	0.14	0.37	6.22	NA	NA	NA	NA	NA	NA	NA	0.164458	284.95
44	2021-03-04 06:14:00	-34.9996	62	0.03	0	0	0.09	NA	35.4671	21.83	NA	0.02	0.24	4.5	NA	NA	NA	NA	NA	NA	NA	0.115255	268.87

## Sheet: references
short name	full name	min	max	acquisition details	reference
ammonium	ammonium concentration (in µM, NH4+)
nitrite	Nitrite concentration (in µM, NO2-)
nitrate	Nitrate concentration (in µM, NO3-)
phosphate	orth-phosphate concentration (in µM, PO4--)
silicate	Silicate concentration (in µM, Si(OH)4)
sal	Silinity (PSU)
temp	Temperature (°C)
PP_flux	Inorganic carbon fixation (nmol L-1 d-1, primary production)
N2_flux	N2 fixation (nmol L-1 d-1)
PON_micromol_per_L	particulate organic N (µmol L-1)
POC_micromol_per_L	particulate organic C (µmol L-1)
dPb	dissolved Pb
dCo	dissolved Co
dMn	dissolved Mn
dFe	dissolved Fe
dNi	diisolved Ni
dZn	diissoleved Zn
dCu	dissolved Cu
chla_sat	sattelite derived Chlorophyll a (mg.m-3)
O2	dissolved O2 concentration (µmol L-1)
