# Supplementary material for: Nitrogen concentration shapes the size structure and the functional diversity of phytoplankton communities in the southern Indian Ocean
Source: ISME Commun. 2025 Nov 20;5(1):ycaf195. doi: 10.1093/ismeco/ycaf195 (PMC12663791; doi:10.1093/ismeco/ycaf195)
Supplement: Table_S2_eco_taxa_annotation_category_ycaf195 [file table_s2_eco_taxa_annotation_category_ycaf195.xlsx]

## Sheet: Feuil1
annotation	category	trophic_mode	simplied_name
Torodinium	Dinophyceae	mixotroph	Torodinium
Gymnodinium	Dinophyceae	mixotroph	Gymnodinium
Oxytoxum	Dinophyceae	heterotroph	Oxytoxum
Acantharia	Rhizaria	photosymbiotic	Acantharia
Richelia	Diazotroph	diazotroph	Richelia intra. in Diatom
discosphaera	Prymnesiophyceae	osmotrophic	Discosphaera
Dinophyceae	Dinophyceae	NA	Dinophyceae
pennate<Bacillariophyta	Diatom	osmotrophic	undert. pennate Diatom
Asteromphalus	Diatom	osmotrophic	Asteromphalus
Rhizosolenia	Diatom	osmotrophic	Rhizosolenia
Ciliophora	Ciliate	heterotroph	Ciliophora
Cylindrotheca	Diatom	osmotrophic	Cylindrotheca
Hemiaulus	Putative DDA	osmotrophic	Hemiaulus
Warnowia	Dinophyceae	heterotroph	Warnowia
Chaetoceros single	Diatom	osmotrophic	Chaetoceros
Prymnesiophyceae	Prymnesiophyceae	osmotrophic	undert. Prymnesiophyceae
Chaetoceros chain	Diatom	osmotrophic	Chaetoceros
Tripos	Dinophyceae	mixotroph	Tripos
Trichodesmium	Diazotroph	diazotroph	Trichodesmium
Protoperidinium	Dinophyceae	heterotroph	Protoperidinium
Mastogloia	Putative DDA	osmotrophic	Mastogloia
Syracosphaera	Prymnesiophyceae	mixotroph	Syracosphaera
Akashiwo<Gymnodiniaceae	Dinophyceae	mixotroph	Akashiwo
Eutintinnus	Ciliate	heterotroph	Eutintinnus
Guinardia cylindrus	Diatom	osmotrophic	Guinardia cylindrus
Tintinnidium	Ciliate	heterotroph	Tintinnidium
Gyrodinium	Dinophyceae	heterotroph	Gyrodinium
Bacteriastrum<Chaetocerotales	Diatom	osmotrophic	Bacteriastrum
arthropoda fragments	other	heterotroph	arthropoda fragments
rhabdosphaera	Prymnesiophyceae	osmotrophic	Rhabdosphaera
Umbellosphaera sp.	Prymnesiophyceae	osmotrophic	Umbellosphaera
Euplotidae	Ciliate	heterotroph	Euplotidae
Cladopyxis	Dinophyceae	mixotroph	Cladopyxis
Spumellaria	Rhizaria	photosymbiotic	Spumellaria
Foraminifera	Rhizaria	photosymbiotic	Foraminifera
aggregates	other	NA	aggregates
Pronoctiluca	Dinophyceae	heterotroph	Pronoctiluca
Proboscia	Diatom	osmotrophic	Proboscia
fiber<detritus	other	NA	fiber<detritus
Nassellaria<Nassellaria	Rhizaria	photosymbiotic	Nassellaria
Thalassiosira	Diatom	osmotrophic	Thalassiosira
detritus	other	NA	detritus
Katodinium	Dinophyceae	heterotroph	Katodinium
Dictyocha	Silicoflagellates	mixotroph	Dictyocha
Gonyaulax 01	Dinophyceae	mixotroph	Gonyaulax
acanthostomella	Ciliate	heterotroph	acanthostomella
Pyrophacus	Dinophyceae	mixotroph	Pyrophacus
Amoebozoa	Amoebozoa	heterotroph	Amoebozoa
Scyphosphaera	Prymnesiophyceae	osmotrophic	Scyphosphaera
Proplectella	Ciliate	heterotroph	Proplectella
Gonyaulacales	Dinophyceae	mixotroph	Gonyaulacales
copepoda + nauplii	arthropoda	heterotroph	copepoda
Salpingella sp.	Ciliate	heterotroph	Salpingella
Guinardia cylindrus	Diatom	osmotrophic	Guinardia
Amphorides<Tintinnidiidae	Ciliate	heterotroph	Amphorides
Pseudo-nitzschia	Diatom	osmotrophic	Pseudo-Nitzschia
larvae<living	other	NA	larvae<living
Corethron	Diatom	osmotrophic	Corethron
Didinium	Ciliate	heterotroph	Didinium
mixed	other	NA	mixed
Licmophora	Diatom	osmotrophic	Licmophora
Ptychodiscus noctiluca	Dinophyceae	mixotroph	Ptychodiscus noctiluca
fragilariopsis chain	Diatom	osmotrophic	Fragilariopsis
pennate diatom	Diatom	osmotrophic	undert. pennate Diatom
fragilariopsis single	Diatom	osmotrophic	Fragilariopsis
Pseudo-Nitzschia single	Diatom	osmotrophic	Pseudo-Nitzschia
Chaetoceros bulbosum	Diatom	osmotrophic	Chaetoceros
Corethron inerme	Diatom	osmotrophic	Corethron
Chaetoceros atlanticus	Diatom	osmotrophic	Chaetoceros
Dactyliosolen antarcticus	Diatom	osmotrophic	Dactyliosolen
Ostreopsis<Ostreopsidaceae<Peridiniales	Dinophyceae	mixotroph	Ostreopsis
thalassiosira chain	Diatom	osmotrophic	Thalassiosira
bubble	other	NA	bubble
Dactyliosolen	Diatom	osmotrophic	Dactyliosolen
Rhizosolenia chunii	Diatom	osmotrophic	Rhizosolenia
centric	Diatom	osmotrophic	undert. Centric Diatom
Membraneis	Diatom	osmotrophic	Membraneis
Eucampia antarctica<Eucampia	Diatom	osmotrophic	Eucampia
Thalassionema	Diatom	osmotrophic	Thalassionema
Gyrodinium	Dinophyceae	mixotroph	Gyrodinium
Steenstrupiella	Ciliate	heterotroph	Steenstrupiella
Odontella sp.	Diatom	osmotrophic	Odontella
Codonellopsis sp.	Ciliate	heterotroph	Codonellopsis
fecal pellets	other	NA	fecal pellets
Amphorellopsis	Ciliate	heterotroph	Amphorellopsis
Phaeocystis	Prymnesiophyceae	mixotroph	Phaeocystis
Dinophysis	Dinophyceae	mixotroph	Dinophysis
Gyrodinium falcatum	Dinophyceae	heterotroph	Gyrodinium
Amoebozoa U1	Amoebozoa	heterotroph	Amoebozoa
badfocus<artefact	other	NA	badfocus<artefact
Tiarina	Ciliate	heterotroph	Tiarina
living<	other	NA	living<
Bacillariophyta	Diatom	osmotrophic	undert. Diatom
Odontella weissflogii	Diatom	osmotrophic	Odontella
Coccolithaceae	Prymnesiophyceae	osmotrophic	Coccolithaceae
silicoflagellates	Silicoflagellates	mixotroph	Silicoflagellates
pollen	other	NA	pollen
Tintinnidiidae	Ciliate	heterotroph	Tintinnidiidae
Paralia	Diatom	osmotrophic	Paralia
Amphidinium sp.<Amphidinium	Dinophyceae	mixotroph	Amphidinium
Neoceratium lineatum	Dinophyceae	mixotroph	Tripos
cut<artefact	other	NA	cut<artefact
Coccolithales	Prymnesiophyceae	osmotrophic	Coccolithales
Vorticella	Ciliate	heterotroph	Vorticella
artefact	other	NA	artefact
